# Supplementary material for: HPTLC Combined with sHetCA and Multivariate Statistics for the Detection of Bioactive Compounds in Complex Mixtures
Source: Molecules. 2024 Dec 20;29(24):6027. doi: 10.3390/molecules29246027 (PMC11679881; doi:10.3390/molecules29246027)
Supplement: Supplementary file 1 [file molecules-29-06027-s001.zip]

Archive with 1 entries (1 files):
- molecules-3332503-supplementary.pdf
